# Supplementary material for: Preparation of Ag-Decorated TiO2 Composite Materials and Study on Photocatalytic Performance
Source: Nanomaterials (Basel). 2025 Sep 9;15(18):1383. doi: 10.3390/nano15181383 (PMC12472790; doi:10.3390/nano15181383)
Supplement: Supplementary file 1 [file nanomaterials-15-01383-s001.zip]

Archive with 1 entries (1 files):
- nanomaterials-3845025-supplementary.pdf
